# Supplementary material for: Small Fiber Neuropathy in Burning Mouth Syndrome: A Systematic Review
Source: Int J Mol Sci. 2024 Oct 24;25(21):11442. doi: 10.3390/ijms252111442 (PMC11546372; doi:10.3390/ijms252111442)
Supplement: Supplementary file 1 [file ijms-25-11442-s001.zip]

Archive with 1 entries (1 files):
- ijms-3232726-supplementary.pdf
